# Supplementary material for: Distributed parameter model of dynamic contrast-enhanced MRI in the identification of IDH mutation, 1p19q codeletion, and tumor cell proliferation in glioma patients
Source: Front Oncol. 2024 Oct 25;14:1333798. doi: 10.3389/fonc.2024.1333798 (PMC11544007; doi:10.3389/fonc.2024.1333798)
Supplement: Supplementary file 1 [file Table1.csv]

	Ki67	ExTofts_Ktrans	ExTofts_Ve	ExTofts_Vp	ExTofts_Kep	DP_F	DP_Vp	DP_Ve	DP_PS	DP_E
Ki67	< 0.001	0.023	< 0.001	< 0.001	0.007	0.966	< 0.001	< 0.001	< 0.001	< 0.001
ExTofts_Ktrans	0.023	< 0.001	< 0.001	< 0.001	0.391	< 0.001	< 0.001	< 0.001	< 0.001	< 0.001
ExTofts_Ve	< 0.001	< 0.001	< 0.001	< 0.001	< 0.001	0.032	< 0.001	< 0.001	< 0.001	< 0.001
ExTofts_Vp	< 0.001	< 0.001	< 0.001	< 0.001	0.047	< 0.001	< 0.001	< 0.001	< 0.001	< 0.001
ExTofts_Kep	0.007	0.391	< 0.001	0.047	< 0.001	0.059	0.221	< 0.001	0.092	0.016
DP_F	0.966	< 0.001	0.032	< 0.001	0.059	< 0.001	< 0.001	0.049	0.008	0.599
DP_Vp	< 0.001	< 0.001	< 0.001	< 0.001	0.221	< 0.001	< 0.001	< 0.001	< 0.001	< 0.001
DP_Ve	< 0.001	< 0.001	< 0.001	< 0.001	< 0.001	0.049	< 0.001	< 0.001	< 0.001	< 0.001
DP_PS	< 0.001	< 0.001	< 0.001	< 0.001	0.092	0.008	< 0.001	< 0.001	< 0.001	< 0.001
DP_E	< 0.001	< 0.001	< 0.001	< 0.001	0.016	0.599	< 0.001	< 0.001	< 0.001	< 0.001
